# Supplementary material for: Termination of Pregnancy for Fetal Anomalies: A Retrospective Analysis of 112 Cases with Predictors of Late Termination
Source: J Clin Med. 2026 Jul 21;15(14):5699. doi: 10.3390/jcm15145699 (PMC13412660; doi:10.3390/jcm15145699)
Supplement: Supplementary file 1 [file jcm-15-05699-s001.zip]

Archive with 1 entries (1 files):
- jcm-4387160-supplementary.pdf
